# Supplementary material for: Only 32.3% of Breast Cancer Families with Pathogenic Variants in Cancer Genes Utilized Cascade Genetic Testing
Source: Cancers (Basel). 2023 Oct 30;15(21):5218. doi: 10.3390/cancers15215218 (PMC10649031; doi:10.3390/cancers15215218)
Supplement: Supplementary file 1 [file cancers-15-05218-s001.zip]

Archive with 1 entries (1 files):
- cancers-2647019-supplementary.pdf
